# Supplementary material for: Small Molecules Temporarily Induce Neuronal Features in Adult Canine Dermal Fibroblasts
Source: Int J Mol Sci. 2023 Oct 31;24(21):15804. doi: 10.3390/ijms242115804 (PMC10648228; doi:10.3390/ijms242115804)
Supplement: Supplementary file 1 [file ijms-24-15804-s001.zip]

Archive with 1 entries (1 files):
- ijms-2650351-supplementary.pdf
